# Supplementary material for: Close relationship between the genera Sinhomidia and Homidia (Collembola, Entomobryidae) revealed by adult and first instar characters, with description of a new Sinhomidia species
Source: Zookeys. 2019 Aug 20;872:41–55. doi: 10.3897/zookeys.872.29815 (PMC6711937; doi:10.3897/zookeys.872.29815)
Supplement: XML Treatment for Sinhomidia uniseta [file zookeys.872.29815-treatment1.xml]

<!DOCTYPE tp:taxon-treatment
  PUBLIC "-//TaxonX//DTD Taxonomic Treatment Publishing DTD v0 20100105//EN" "tax-treatment-NSO.dtd">
<tp:taxon-treatment xmlns:tp="http://www.plazi.org/taxpub"><tp:treatment-meta><kwd-group><label>Taxon classification</label><kwd><named-content xmlns:xlink="http://www.w3.org/1999/xlink" content-type="kingdom">Animalia</named-content></kwd><kwd><named-content xmlns:xlink="http://www.w3.org/1999/xlink" content-type="order">Collembola</named-content></kwd><kwd><named-content xmlns:xlink="http://www.w3.org/1999/xlink" content-type="family">Entomobryidae</named-content></kwd></kwd-group><mixed-citation publication-type="journal"><person-group><name><surname>Pan</surname><given-names>Zhi-Xiang</given-names></name><name><surname>Si</surname><given-names>Chen-Chong</given-names></name><name><surname>Zhang</surname><given-names>Shu-Sheng</given-names></name></person-group><article-title>Close relationship between the genera <italic><tp:taxon-name><tp:taxon-name-part taxon-name-part-type="genus" reg="Sinhomidia">Sinhomidia</tp:taxon-name-part></tp:taxon-name></italic> and <italic><tp:taxon-name><tp:taxon-name-part taxon-name-part-type="genus" reg="Homidia">Homidia</tp:taxon-name-part></tp:taxon-name></italic> (<tp:taxon-name><tp:taxon-name-part taxon-name-part-type="order">Collembola</tp:taxon-name-part></tp:taxon-name>, <tp:taxon-name><tp:taxon-name-part taxon-name-part-type="family">Entomobryidae</tp:taxon-name-part></tp:taxon-name>) revealed by adult and first instar characters, with description of a new <italic><tp:taxon-name><tp:taxon-name-part taxon-name-part-type="genus" reg="Sinhomidia">Sinhomidia</tp:taxon-name-part></tp:taxon-name></italic> species</article-title><source>Zookeys</source><day>20</day><month>8</month><year>2019</year><volume>872</volume><fpage>41</fpage><lpage>55</lpage><pub-id pub-id-type="doi">10.3897/zookeys.872.29815</pub-id></mixed-citation></tp:treatment-meta><tp:nomenclature><tp:taxon-name><object-id xmlns:xlink="http://www.w3.org/1999/xlink" content-type="arpha" xlink:type="simple">AB252C17C19155FD842F0E5CCA3D144D</object-id>
            <tp:taxon-name-part taxon-name-part-type="genus" reg="Sinhomidia">Sinhomidia</tp:taxon-name-part>
            <tp:taxon-name-part taxon-name-part-type="species" reg="uniseta">uniseta</tp:taxon-name-part>
            <object-id xmlns:xlink="http://www.w3.org/1999/xlink" content-type="zoobank" xlink:type="simple">http://zoobank.org/656D27C0-C669-4E19-9399-9CDBA73CF9E5</object-id>
          </tp:taxon-name><tp:taxon-status xmlns:xlink="http://www.w3.org/1999/xlink" xlink:type="simple">sp. nov.</tp:taxon-status><xref ref-type="fig" rid="F1">Figs 1–9</xref><xref ref-type="fig" rid="F2">, 10–20</xref><xref ref-type="fig" rid="F3">, 21–24</xref><xref ref-type="fig" rid="F4">, 25–32</xref><xref ref-type="fig" rid="F5">, 33–42</xref><xref ref-type="fig" rid="F6">, 43–45</xref></tp:nomenclature><tp:treatment-sec sec-type="description" id="SECID0EJNAC"><title>Description</title><p>(adult and subadult). <bold><italic>Size.</italic></bold> Body length up to 2.51 mm. <bold><italic>Scales.</italic></bold> Scales pointed and coarsely striated, present on dorsal side of head, thorax and abdomen (Figs <xref ref-type="fig" rid="F1">6</xref>, <xref ref-type="fig" rid="F1">7</xref>), with fewer scales present on antennae and legs. Ventral side of manubrium with longer and narrower scales than those of dorsal side of body (Fig. <xref ref-type="fig" rid="F1">8</xref>). <bold><italic>Colour pattern.</italic></bold> Ground colour whitish in ethanol. Eye patches dark blue. Antennae with dark pigmentation, gradually darker from <abbrev xmlns:xlink="http://www.w3.org/1999/xlink" xlink:title="antennal segment" id="ABBRID0EEOAC" xlink:type="simple">Ant</abbrev>. I to <abbrev xmlns:xlink="http://www.w3.org/1999/xlink" xlink:title="antennal segment" id="ABBRID0EIOAC" xlink:type="simple">Ant</abbrev>. IV. A dark band between basal antennae. Lateral and anterior margin of <abbrev xmlns:xlink="http://www.w3.org/1999/xlink" xlink:title="thoracic segment" id="ABBRID0EMOAC" xlink:type="simple">Th</abbrev>. II, posterior half of <abbrev xmlns:xlink="http://www.w3.org/1999/xlink" xlink:title="abdominal segment" id="ABBRID0EQOAC" xlink:type="simple">Abd</abbrev>. II, whole <abbrev xmlns:xlink="http://www.w3.org/1999/xlink" xlink:title="abdominal segment" id="ABBRID0EUOAC" xlink:type="simple">Abd</abbrev>. III, posterior <abbrev xmlns:xlink="http://www.w3.org/1999/xlink" xlink:title="abdominal segment" id="ABBRID0EYOAC" xlink:type="simple">Abd</abbrev>. IV and femurs of the hind leg pigmented (Figs <xref ref-type="fig" rid="F1">1–3</xref>). Ventral side of body and <abbrev xmlns:xlink="http://www.w3.org/1999/xlink" xlink:title="ventral tube" id="ABBRID0EAPAC" xlink:type="simple">VT</abbrev> without pigment (Fig. <xref ref-type="fig" rid="F1">3</xref>). Subadults with the same colour pattern as adults, but <abbrev xmlns:xlink="http://www.w3.org/1999/xlink" xlink:title="thoracic segment" id="ABBRID0EIPAC" xlink:type="simple">Th</abbrev>. II laterally and <abbrev xmlns:xlink="http://www.w3.org/1999/xlink" xlink:title="abdominal segment" id="ABBRID0EMPAC" xlink:type="simple">Abd</abbrev>. IV posteriorly lighter (Fig. <xref ref-type="fig" rid="F1">4</xref>). <bold><italic>Head.</italic></bold> Eyes 8+8, G and H smaller than others and always difficult to observe using a light microscope; three chaetae (p, r, and t) within eye patches, with p largest (Fig. <xref ref-type="fig" rid="F2">10</xref>). Antenna 2.10–2.45 times as long as cephalic diagonal; antennal segments ratio as I:II:III:IV = 1:1.48–1.91: 1.28–1.56:2.51–3.34. <abbrev xmlns:xlink="http://www.w3.org/1999/xlink" xlink:title="antennal segment" id="ABBRID0E2PAC" xlink:type="simple">Ant</abbrev>. I basally with 3 dorsal and 4 ventral smooth <abbrev xmlns:xlink="http://www.w3.org/1999/xlink" xlink:title="microchaeta(e)" id="ABBRID0EAAAE" xlink:type="simple">mic</abbrev> (Fig. <xref ref-type="fig" rid="F2">11</xref>). <abbrev xmlns:xlink="http://www.w3.org/1999/xlink" xlink:title="antennal segment" id="ABBRID0EIAAE" xlink:type="simple">Ant</abbrev>. II with 5 basal smooth <abbrev xmlns:xlink="http://www.w3.org/1999/xlink" xlink:title="microchaeta(e)" id="ABBRID0EMAAE" xlink:type="simple">mic</abbrev> (Fig. <xref ref-type="fig" rid="F2">12</xref>), and 1 longer (rarely 3) and 1 shorter rod-like distal S-chaetae (Fig. <xref ref-type="fig" rid="F2">13</xref>). <abbrev xmlns:xlink="http://www.w3.org/1999/xlink" xlink:title="antennal segment" id="ABBRID0EYAAE" xlink:type="simple">Ant</abbrev>. III organ with 2 rod-like and 3 short guard S-chaetae (Fig. <xref ref-type="fig" rid="F2">14</xref>). Bulb on apical <abbrev xmlns:xlink="http://www.w3.org/1999/xlink" xlink:title="antennal segment" id="ABBRID0EABAE" xlink:type="simple">Ant</abbrev>. IV bilobed (Fig. <xref ref-type="fig" rid="F2">15</xref>). Prelabral and labral chaetae as 4/5, 5, 4, all smooth; labral papillae absent (Fig. <xref ref-type="fig" rid="F2">16</xref>). Clypeus with 15 <abbrev xmlns:xlink="http://www.w3.org/1999/xlink" xlink:title="macrochaeta(e)" id="ABBRID0EMBAE" xlink:type="simple">mac</abbrev> in four lines, arranged as 3, 5, 4, 3 (Fig. <xref ref-type="fig" rid="F2">17</xref>). Cephalic chaetotaxy on dorsal side with 3 antennal (A), 3 ocellar (O) and 5 sutural (S) <abbrev xmlns:xlink="http://www.w3.org/1999/xlink" xlink:title="macrochaeta(e)" id="ABBRID0EUBAE" xlink:type="simple">mac</abbrev>, <abbrev xmlns:xlink="http://www.w3.org/1999/xlink" xlink:title="group" id="ABBRID0EYBAE" xlink:type="simple">Gr</abbrev>. II with 3 <abbrev xmlns:xlink="http://www.w3.org/1999/xlink" xlink:title="macrochaeta(e)" id="ABBRID0E3BAE" xlink:type="simple">mac</abbrev> (Fig. <xref ref-type="fig" rid="F2">10</xref>). Chaetae on labium basis as MRel<sub>1</sub>L<sub>2</sub>, with e and l<sub>1</sub> smooth; postlabial chaetae not expanded (Fig. <xref ref-type="fig" rid="F2">18</xref>). Five papillae A–E on labial palp with 0, 5, 0, 4, 3 guard chaetae, respectively; lateral process (l.p.) normal, with tip reaching apex of papilla E; hypostoma with 2 guard chaetae; proximal chaetae 5 (Fig. <xref ref-type="fig" rid="F2">19</xref>). Maxillary outer lobe with 1 apical chaeta, 1 subapical chaeta and 3 sublobal hairs on sublobal plate, subapical chaeta slightly larger than apical one (Fig. <xref ref-type="fig" rid="F2">20</xref>). <bold><italic>Thorax.</italic></bold> Complete body <abbrev xmlns:xlink="http://www.w3.org/1999/xlink" xlink:title="specialised ordinary chaeta(e)" id="ABBRID0EZCAE" xlink:type="simple">sens</abbrev> as 2, 2/1, 2, 2, 33, 3, <abbrev xmlns:xlink="http://www.w3.org/1999/xlink" xlink:title="specialised microchaeta(e)" id="ABBRID0E4CAE" xlink:type="simple">ms</abbrev> as 1, 0/1, 0, 1, 0, 0. <abbrev xmlns:xlink="http://www.w3.org/1999/xlink" xlink:title="thoracic segment" id="ABBRID0EBDAE" xlink:type="simple">Th</abbrev>. II with 4 medio-medial (m1, m2, m2i and m2i2), 3 medio-sublateral (m4, m4i and m4p) <abbrev xmlns:xlink="http://www.w3.org/1999/xlink" xlink:title="macrochaeta(e)" id="ABBRID0EFDAE" xlink:type="simple">mac</abbrev> and 3 S-chaetae (<abbrev xmlns:xlink="http://www.w3.org/1999/xlink" xlink:title="specialised microchaeta(e)" id="ABBRID0EJDAE" xlink:type="simple">ms</abbrev> antero-internal to <abbrev xmlns:xlink="http://www.w3.org/1999/xlink" xlink:title="specialised ordinary chaeta(e)" id="ABBRID0ENDAE" xlink:type="simple">sens</abbrev>); posterior with 17–19 <abbrev xmlns:xlink="http://www.w3.org/1999/xlink" xlink:title="macrochaeta(e)" id="ABBRID0ERDAE" xlink:type="simple">mac</abbrev>; p6 as <abbrev xmlns:xlink="http://www.w3.org/1999/xlink" xlink:title="microchaeta(e)" id="ABBRID0EVDAE" xlink:type="simple">mic</abbrev>. <abbrev xmlns:xlink="http://www.w3.org/1999/xlink" xlink:title="thoracic segment" id="ABBRID0EZDAE" xlink:type="simple">Th</abbrev>. III with 17–19 <abbrev xmlns:xlink="http://www.w3.org/1999/xlink" xlink:title="macrochaeta(e)" id="ABBRID0E4DAE" xlink:type="simple">mac</abbrev> and 2 <abbrev xmlns:xlink="http://www.w3.org/1999/xlink" xlink:title="specialised ordinary chaeta(e)" id="ABBRID0EBEAE" xlink:type="simple">sens</abbrev>; p5, p6 and m6 as <abbrev xmlns:xlink="http://www.w3.org/1999/xlink" xlink:title="macrochaeta(e)" id="ABBRID0EFEAE" xlink:type="simple">mac</abbrev>, p4 as <abbrev xmlns:xlink="http://www.w3.org/1999/xlink" xlink:title="microchaeta(e)" id="ABBRID0EJEAE" xlink:type="simple">mic</abbrev> (Fig. <xref ref-type="fig" rid="F3">21</xref>). Coxal macrochaetal formula as 3 (1 pseudopore)/4+1, 3 (3 pseudopores)/ 4+2 (pseudopore(s) unclear) <abbrev xmlns:xlink="http://www.w3.org/1999/xlink" xlink:title="macrochaeta(e)" id="ABBRID0EREAE" xlink:type="simple">mac</abbrev> (Fig. <xref ref-type="fig" rid="F3">22</xref>). Trochanteral organ with 24–34 smooth chaetae, 5–6 in ventral and 3–4 in posterior line (Fig. <xref ref-type="fig" rid="F3">23</xref>). Inner tibiotarsus with slightly ciliated chaetae. Tenent hairs clavate, slightly shorter than inner edge of unguis in length. Unguis with 3 inner and 2 lateral teeth, tooth on outer edge unclear. Unguiculus lanceolate with outer edge slightly serrate and the most basal tooth larger (Fig. <xref ref-type="fig" rid="F3">24</xref>). <bold><italic>Abdomen.</italic></bold><abbrev xmlns:xlink="http://www.w3.org/1999/xlink" xlink:title="abdominal segment" id="ABBRID0EEFAE" xlink:type="simple">Abd</abbrev>. IV 11–15 times longer than <abbrev xmlns:xlink="http://www.w3.org/1999/xlink" xlink:title="abdominal segment" id="ABBRID0EIFAE" xlink:type="simple">Abd</abbrev>. III along the dorsal axis. <abbrev xmlns:xlink="http://www.w3.org/1999/xlink" xlink:title="abdominal segment" id="ABBRID0EMFAE" xlink:type="simple">Abd</abbrev>. I with 3 <abbrev xmlns:xlink="http://www.w3.org/1999/xlink" xlink:title="macrochaeta(e)" id="ABBRID0EQFAE" xlink:type="simple">mac</abbrev> (m2–4) and 2 S-chaetae (<abbrev xmlns:xlink="http://www.w3.org/1999/xlink" xlink:title="specialised microchaeta(e)" id="ABBRID0EUFAE" xlink:type="simple">ms</abbrev> antero-external to <abbrev xmlns:xlink="http://www.w3.org/1999/xlink" xlink:title="specialised ordinary chaeta(e)" id="ABBRID0EYFAE" xlink:type="simple">sens</abbrev>). <abbrev xmlns:xlink="http://www.w3.org/1999/xlink" xlink:title="abdominal segment" id="ABBRID0E3FAE" xlink:type="simple">Abd</abbrev>. II with 5 central (a2, m3, m3e, m3ea and m3ep) and 1 lateral (m5) <abbrev xmlns:xlink="http://www.w3.org/1999/xlink" xlink:title="macrochaeta(e)" id="ABBRID0EAGAE" xlink:type="simple">mac</abbrev>. <abbrev xmlns:xlink="http://www.w3.org/1999/xlink" xlink:title="abdominal segment" id="ABBRID0EEGAE" xlink:type="simple">Abd</abbrev>. III with 1 central (m3) and 4 lateral (am6, pm6, p6 and m7) <abbrev xmlns:xlink="http://www.w3.org/1999/xlink" xlink:title="macrochaeta(e)" id="ABBRID0EIGAE" xlink:type="simple">mac</abbrev>, 2 <abbrev xmlns:xlink="http://www.w3.org/1999/xlink" xlink:title="specialised ordinary chaeta(e)" id="ABBRID0EMGAE" xlink:type="simple">sens</abbrev> and 1 <abbrev xmlns:xlink="http://www.w3.org/1999/xlink" xlink:title="specialised microchaeta(e)" id="ABBRID0EQGAE" xlink:type="simple">ms</abbrev>. <abbrev xmlns:xlink="http://www.w3.org/1999/xlink" xlink:title="abdominal segment" id="ABBRID0EUGAE" xlink:type="simple">Abd</abbrev>. IV with 31 elongated and 2 normal length <abbrev xmlns:xlink="http://www.w3.org/1999/xlink" xlink:title="specialised ordinary chaeta(e)" id="ABBRID0EYGAE" xlink:type="simple">sens</abbrev>, and 10–14 <abbrev xmlns:xlink="http://www.w3.org/1999/xlink" xlink:title="macrochaeta(e)" id="ABBRID0E3GAE" xlink:type="simple">mac</abbrev> arranged in anterior eyebrow-like line; postero-central area with 5 (7) <abbrev xmlns:xlink="http://www.w3.org/1999/xlink" xlink:title="macrochaeta(e)" id="ABBRID0EAHAE" xlink:type="simple">mac</abbrev> (A4, A6, B4–6; Ae6 and Ae7 sometimes present). <abbrev xmlns:xlink="http://www.w3.org/1999/xlink" xlink:title="abdominal segment" id="ABBRID0EEHAE" xlink:type="simple">Abd</abbrev>. V with 3 <abbrev xmlns:xlink="http://www.w3.org/1999/xlink" xlink:title="specialised ordinary chaeta(e)" id="ABBRID0EIHAE" xlink:type="simple">sens</abbrev>, the middle one posterior to m3, the lateral one between chaetae a5 and m5 but shifted from anterior to posterior of a5 among the examined specimens; a1, a3, m3, m5, a5, m5, and a6 as <abbrev xmlns:xlink="http://www.w3.org/1999/xlink" xlink:title="macrochaeta(e)" id="ABBRID0EMHAE" xlink:type="simple">mac</abbrev>, m3a sometimes as <abbrev xmlns:xlink="http://www.w3.org/1999/xlink" xlink:title="macrochaeta(e)" id="ABBRID0EQHAE" xlink:type="simple">mac</abbrev> (Fig. <xref ref-type="fig" rid="F4">25</xref>). Anterior face of <abbrev xmlns:xlink="http://www.w3.org/1999/xlink" xlink:title="ventral tube" id="ABBRID0EYHAE" xlink:type="simple">VT</abbrev> with many ciliated chaetae, 3+3 of them as <abbrev xmlns:xlink="http://www.w3.org/1999/xlink" xlink:title="macrochaeta(e)" id="ABBRID0E3HAE" xlink:type="simple">mac</abbrev>, in a line connecting proximal (Pr) and external-distal (Ed) <abbrev xmlns:xlink="http://www.w3.org/1999/xlink" xlink:title="macrochaeta(e)" id="ABBRID0EAIAE" xlink:type="simple">mac</abbrev> obliquely to median furrow (Fig. <xref ref-type="fig" rid="F4">26</xref>); lateral flap with 6–9 smooth and 10–11 ciliated chaetae on each side (Fig. <xref ref-type="fig" rid="F4">27</xref>); apical smooth chaetae on posterior face variable, five of examined specimens have 5 (2+1+2), one has 7, and another one has 9 (Fig. <xref ref-type="fig" rid="F4">28</xref>). Tenaculum with 4+4 teeth and 1 large, multi-laterally basally ciliated chaeta (Fig. <xref ref-type="fig" rid="F4">29</xref>). Manubrial plaque with 3 pseudopores and 8–10 ciliated chaetae (Fig. <xref ref-type="fig" rid="F4">30</xref>). Dens with 31–39 inner spines, basal chaetae (bs) spiny and multi-laterally ciliate, bs1 shorter than bs2, the morphology of chaeta pi unclear (Figs <xref ref-type="fig" rid="F1">9</xref>, <xref ref-type="fig" rid="F4">31</xref>). Mucro bidentate with subapical tooth larger than apical one; basal spine short, with tip reaching subapical tooth; distal smooth part of dens slightly shorter than mucro (Fig. <xref ref-type="fig" rid="F4">32</xref>).</p><fig id="F1" position="float" orientation="portrait"><object-id xmlns:xlink="http://www.w3.org/1999/xlink" content-type="doi" xlink:type="simple">10.3897/zookeys.872.29815.figures1-9</object-id><object-id xmlns:xlink="http://www.w3.org/1999/xlink" content-type="arpha" xlink:type="simple">E8FD06817DF4585BB873639AF550D27A</object-id><label>Figures 1–9.</label><caption><p><italic><tp:taxon-name><tp:taxon-name-part taxon-name-part-type="genus" reg="Sinhomidia">Sinhomidia</tp:taxon-name-part> <tp:taxon-name-part taxon-name-part-type="species" reg="uniseta">uniseta</tp:taxon-name-part></tp:taxon-name></italic> sp. nov. <bold>1–5</bold> Habitus: <bold>1</bold> dorsal view of adult <bold>2</bold> lateral view of adult <bold>3</bold> ventral view of adult <bold>4</bold> dorsal view of subadult <bold>5</bold> lateral view of 1<sup>st</sup> instar larva <bold>6</bold> postero-median scales on <abbrev xmlns:xlink="http://www.w3.org/1999/xlink" xlink:title="abdominal segment" id="ABBRID0EHKAE" xlink:type="simple">Abd</abbrev>. IV <bold>7</bold> scales and bothriotrichal complex on <abbrev xmlns:xlink="http://www.w3.org/1999/xlink" xlink:title="abdominal segment" id="ABBRID0ENKAE" xlink:type="simple">Abd</abbrev>. III <bold>8</bold> scales on manubrium <bold>9</bold> dental spines.</p></caption><graphic xmlns:xlink="http://www.w3.org/1999/xlink" xlink:href="zookeys-872-041-g001.jpg" position="float" orientation="portrait" xlink:type="simple" id="oo_327087.jpg"><uri content-type="original_file" xlink:type="simple">https://binary.pensoft.net/fig/327087</uri></graphic></fig><fig id="F2" position="float" orientation="portrait"><object-id xmlns:xlink="http://www.w3.org/1999/xlink" content-type="doi" xlink:type="simple">10.3897/zookeys.872.29815.figures10-20</object-id><object-id xmlns:xlink="http://www.w3.org/1999/xlink" content-type="arpha" xlink:type="simple">1084D182DC015C17A94EDC9AE9B2E670</object-id><label>Figures 10–20.</label><caption><p><italic><tp:taxon-name><tp:taxon-name-part taxon-name-part-type="genus" reg="Sinhomidia">Sinhomidia</tp:taxon-name-part> <tp:taxon-name-part taxon-name-part-type="species" reg="uniseta">uniseta</tp:taxon-name-part></tp:taxon-name></italic> sp. nov. <bold>10</bold> Cephalic chaetotaxy on dorsal side <bold>11</bold> basis of <abbrev xmlns:xlink="http://www.w3.org/1999/xlink" xlink:title="antennal segment" id="ABBRID0ERLAE" xlink:type="simple">Ant</abbrev>. I <bold>12</bold> basis of <abbrev xmlns:xlink="http://www.w3.org/1999/xlink" xlink:title="antennal segment" id="ABBRID0EXLAE" xlink:type="simple">Ant</abbrev>. II <bold>13</bold> distal part of <abbrev xmlns:xlink="http://www.w3.org/1999/xlink" xlink:title="antennal segment" id="ABBRID0E4LAE" xlink:type="simple">Ant</abbrev>. II <bold>14</bold><abbrev xmlns:xlink="http://www.w3.org/1999/xlink" xlink:title="antennal segment" id="ABBRID0EDMAE" xlink:type="simple">Ant</abbrev>. III organ <bold>15</bold> distal part of <abbrev xmlns:xlink="http://www.w3.org/1999/xlink" xlink:title="antennal segment" id="ABBRID0EJMAE" xlink:type="simple">Ant</abbrev>. IV <bold>16</bold> labrum <bold>17</bold> clypeal chaetotaxy <bold>18</bold> labium <bold>19</bold> labial palp <bold>20</bold> maxillary outer lobe <bold>10–16</bold> dorsal view <bold>17–19</bold> ventral view <bold>20</bold> lateral view. Scale bars: 50 μm.</p></caption><graphic xmlns:xlink="http://www.w3.org/1999/xlink" xlink:href="zookeys-872-041-g002.jpg" position="float" orientation="portrait" xlink:type="simple" id="oo_327088.jpg"><uri content-type="original_file" xlink:type="simple">https://binary.pensoft.net/fig/327088</uri></graphic></fig><fig id="F3" position="float" orientation="portrait"><object-id xmlns:xlink="http://www.w3.org/1999/xlink" content-type="doi" xlink:type="simple">10.3897/zookeys.872.29815.figures21-24</object-id><object-id xmlns:xlink="http://www.w3.org/1999/xlink" content-type="arpha" xlink:type="simple">FF2534B929B85FD9B8E820E3B74BBBAD</object-id><label>Figures 21–24.</label><caption><p><italic><tp:taxon-name><tp:taxon-name-part taxon-name-part-type="genus" reg="Sinhomidia">Sinhomidia</tp:taxon-name-part> <tp:taxon-name-part taxon-name-part-type="species" reg="uniseta">uniseta</tp:taxon-name-part></tp:taxon-name></italic> sp. nov. <bold>21</bold> Chaetotaxy of <abbrev xmlns:xlink="http://www.w3.org/1999/xlink" xlink:title="thoracic segment" id="ABBRID0EXNAE" xlink:type="simple">Th</abbrev>. II–III tergites <bold>22</bold> Coxae (<bold>A</bold> fore leg <bold>B</bold> middle leg <bold>C</bold> hind leg) <bold>23</bold> Trochanteral organ <bold>24</bold> Distal part of tibiotarsus and claw of hind leg <bold>21, 24</bold> dorsal view <bold>22, 23</bold> lateral view. Scale bars: 50 μm.</p></caption><graphic xmlns:xlink="http://www.w3.org/1999/xlink" xlink:href="zookeys-872-041-g003.jpg" position="float" orientation="portrait" xlink:type="simple" id="oo_327089.jpg"><uri content-type="original_file" xlink:type="simple">https://binary.pensoft.net/fig/327089</uri></graphic></fig><fig id="F4" position="float" orientation="portrait"><object-id xmlns:xlink="http://www.w3.org/1999/xlink" content-type="doi" xlink:type="simple">10.3897/zookeys.872.29815.figures25-32</object-id><object-id xmlns:xlink="http://www.w3.org/1999/xlink" content-type="arpha" xlink:type="simple">ABEE4BB7033C50C590B3347193376D17</object-id><label>Figures 25–32.</label><caption><p><italic><tp:taxon-name><tp:taxon-name-part taxon-name-part-type="genus" reg="Sinhomidia">Sinhomidia</tp:taxon-name-part> <tp:taxon-name-part taxon-name-part-type="species" reg="uniseta">uniseta</tp:taxon-name-part></tp:taxon-name></italic> sp. nov. <bold>25</bold> Dorsal chaetotaxy of <abbrev xmlns:xlink="http://www.w3.org/1999/xlink" xlink:title="abdominal segment" id="ABBRID0EFPAE" xlink:type="simple">Abd</abbrev>. I–<abbrev xmlns:xlink="http://www.w3.org/1999/xlink" xlink:title="abdominal segment" id="ABBRID0EJPAE" xlink:type="simple">Abd</abbrev>. V tergites <bold>26</bold> anterior face of ventral tube <bold>27</bold> lateral flap of ventral tube <bold>28</bold> posterior face of ventral tube <bold>29</bold> tenaculum <bold>30</bold> manubrial plaque <bold>31</bold> basal part of dens <bold>32</bold> distal part of dens and mucro <bold>25, 26, 31, 32</bold> dorsal view <bold>28–30</bold> ventral view <bold>27</bold> lateral view. Scale bars: 50 μm.</p></caption><graphic xmlns:xlink="http://www.w3.org/1999/xlink" xlink:href="zookeys-872-041-g004.jpg" position="float" orientation="portrait" xlink:type="simple" id="oo_327090.jpg"><uri content-type="original_file" xlink:type="simple">https://binary.pensoft.net/fig/327090</uri></graphic></fig></tp:treatment-sec><tp:treatment-sec sec-type="description" id="SECID0EGQAE"><title>Description of the first instar larva.</title><p><bold><italic>Size.</italic></bold> Body length up to 0.79 mm. <bold><italic>Colour pattern.</italic></bold> Ground colour whitish, eye patches dark, antennae and femurs of hind legs with weak pigments, posterior half of <abbrev xmlns:xlink="http://www.w3.org/1999/xlink" xlink:title="abdominal segment" id="ABBRID0EUQAE" xlink:type="simple">Abd</abbrev>. II and whole <abbrev xmlns:xlink="http://www.w3.org/1999/xlink" xlink:title="abdominal segment" id="ABBRID0EYQAE" xlink:type="simple">Abd</abbrev>. III pigmented. The colour pattern is similar to that of adults, but paler overall (Fig. <xref ref-type="fig" rid="F1">5</xref>). <bold><italic>Body.</italic></bold> Body without scales. Complete tergal <abbrev xmlns:xlink="http://www.w3.org/1999/xlink" xlink:title="specialised ordinary chaeta(e)" id="ABBRID0EDRAE" xlink:type="simple">sens</abbrev> as 2, 2/1, 2, 2, 33, 3, <abbrev xmlns:xlink="http://www.w3.org/1999/xlink" xlink:title="specialised microchaeta(e)" id="ABBRID0EHRAE" xlink:type="simple">ms</abbrev> as 1, 0/1, 0, 1, 0, 0. Cephalic chaetotaxy on dorsal side with 2 antennal (A), 2 ocellar (O) and 3 sutural (S) <abbrev xmlns:xlink="http://www.w3.org/1999/xlink" xlink:title="macrochaeta(e)" id="ABBRID0ELRAE" xlink:type="simple">mac</abbrev>; eyes 8+8, eye patches with 3 chaetae (p, r, and t; p largest) (Fig. <xref ref-type="fig" rid="F5">33</xref>). Labium with 3 proximal chaetae, 4 chaetae (M, e, a<sub>1</sub> and a<sub>2</sub>) in basomedial field and 5 chaetae (a3–a5, l<sub>1</sub> and L<sub>2</sub>) in basolateral field, chaetae M and L<sub>2</sub> ciliate, and others smooth; posterior area of labium with 9 ciliated <abbrev xmlns:xlink="http://www.w3.org/1999/xlink" xlink:title="macrochaeta(e)" id="ABBRID0E4RAE" xlink:type="simple">mac</abbrev> (Fig. <xref ref-type="fig" rid="F5">38</xref>). <abbrev xmlns:xlink="http://www.w3.org/1999/xlink" xlink:title="thoracic segment" id="ABBRID0EFSAE" xlink:type="simple">Th</abbrev>. II with 7 anterior (a1–7), 6 median (m1–2, m4–7), and 6 posterior (p1–6) primary chaetae arranged in 3 rows; chaetae a7, m2, m5, m7 and p4–6 as <abbrev xmlns:xlink="http://www.w3.org/1999/xlink" xlink:title="microchaeta(e)" id="ABBRID0EJSAE" xlink:type="simple">mic</abbrev>, others as <abbrev xmlns:xlink="http://www.w3.org/1999/xlink" xlink:title="macrochaeta(e)" id="ABBRID0ENSAE" xlink:type="simple">mac</abbrev>, and with 3 S-chaetae (<abbrev xmlns:xlink="http://www.w3.org/1999/xlink" xlink:title="specialised microchaeta(e)" id="ABBRID0ERSAE" xlink:type="simple">ms</abbrev> antero-internal to <abbrev xmlns:xlink="http://www.w3.org/1999/xlink" xlink:title="specialised ordinary chaeta(e)" id="ABBRID0EVSAE" xlink:type="simple">sens</abbrev>). <abbrev xmlns:xlink="http://www.w3.org/1999/xlink" xlink:title="thoracic segment" id="ABBRID0EZSAE" xlink:type="simple">Th</abbrev>. III with 7 anterior (a1–7), 5 median (m1, m4–7), and 6 posterior (p1–6) primary chaetae arranged in 3 rows, and 2 S-chaetae; chaetae a7, m1, m4, m7, and p4–6 as <abbrev xmlns:xlink="http://www.w3.org/1999/xlink" xlink:title="microchaeta(e)" id="ABBRID0E4SAE" xlink:type="simple">mic</abbrev>, others as <abbrev xmlns:xlink="http://www.w3.org/1999/xlink" xlink:title="macrochaeta(e)" id="ABBRID0EBTAE" xlink:type="simple">mac</abbrev>. <abbrev xmlns:xlink="http://www.w3.org/1999/xlink" xlink:title="abdominal segment" id="ABBRID0EFTAE" xlink:type="simple">Abd</abbrev>. I with 5 anterior (a1–3, a5–6), 5 median (m2–6), and 2 posterior (p5–6) primary chaetae arranged in 3 rows and 2 S-chaetae (<abbrev xmlns:xlink="http://www.w3.org/1999/xlink" xlink:title="specialised microchaeta(e)" id="ABBRID0EJTAE" xlink:type="simple">ms</abbrev> antero-external to <abbrev xmlns:xlink="http://www.w3.org/1999/xlink" xlink:title="specialised ordinary chaeta(e)" id="ABBRID0ENTAE" xlink:type="simple">sens</abbrev>); chaetae m2–m4 as <abbrev xmlns:xlink="http://www.w3.org/1999/xlink" xlink:title="macrochaeta(e)" id="ABBRID0ERTAE" xlink:type="simple">mac</abbrev>, others as <abbrev xmlns:xlink="http://www.w3.org/1999/xlink" xlink:title="microchaeta(e)" id="ABBRID0EVTAE" xlink:type="simple">mic</abbrev>. <abbrev xmlns:xlink="http://www.w3.org/1999/xlink" xlink:title="abdominal segment" id="ABBRID0EZTAE" xlink:type="simple">Abd</abbrev>. II with 6 anterior (a1–3, a5–7), 6 median (m2–7), and 4 posterior(p4–7) primary chaetae arranged in 3 rows, an additional chaeta external to p7 and 2 S-chaetae; chaetae a2, m3 and m5 as <abbrev xmlns:xlink="http://www.w3.org/1999/xlink" xlink:title="macrochaeta(e)" id="ABBRID0E4TAE" xlink:type="simple">mac</abbrev>, a5 and m2 as bothriotricha, others as <abbrev xmlns:xlink="http://www.w3.org/1999/xlink" xlink:title="microchaeta(e)" id="ABBRID0EBUAE" xlink:type="simple">mic</abbrev>. <abbrev xmlns:xlink="http://www.w3.org/1999/xlink" xlink:title="abdominal segment" id="ABBRID0EFUAE" xlink:type="simple">Abd</abbrev>. III with 6 anterior (a1–3, a5–7), 7 median (m2–5, am6, pm6, m7), and 4 posterior (p4–7) primary chaetae arranged in 3 rows, 4 additional chaetae in lateral region, and 3 S-chaetae (1 <abbrev xmlns:xlink="http://www.w3.org/1999/xlink" xlink:title="specialised microchaeta(e)" id="ABBRID0EJUAE" xlink:type="simple">ms</abbrev> and 2 <abbrev xmlns:xlink="http://www.w3.org/1999/xlink" xlink:title="specialised ordinary chaeta(e)" id="ABBRID0ENUAE" xlink:type="simple">sens</abbrev>); chaeta m3, am6 and pm6 as <abbrev xmlns:xlink="http://www.w3.org/1999/xlink" xlink:title="macrochaeta(e)" id="ABBRID0ERUAE" xlink:type="simple">mac</abbrev>, m2, a5 and m5 as bothriotricha, others as <abbrev xmlns:xlink="http://www.w3.org/1999/xlink" xlink:title="microchaeta(e)" id="ABBRID0EVUAE" xlink:type="simple">mic</abbrev> (Fig. <xref ref-type="fig" rid="F5">34</xref>). <abbrev xmlns:xlink="http://www.w3.org/1999/xlink" xlink:title="abdominal segment" id="ABBRID0E4UAE" xlink:type="simple">Abd</abbrev>. IV with 5 (A1–4, A6), 6 (B1–6), 4 (C1–4), 7 (T1–7), 3 (D1–3), 3 (E1–3), and 3 (F1–3) primary ciliated chaetae arranged in 7 longitudinal lines, an additional ciliated chaeta between B1 and B2 (shown by arrow in Fig. <xref ref-type="fig" rid="F5">35</xref>), and 31 elongated and 2 normal <abbrev xmlns:xlink="http://www.w3.org/1999/xlink" xlink:title="specialised ordinary chaeta(e)" id="ABBRID0EFVAE" xlink:type="simple">sens</abbrev>; T2 and T4 as bothriotricha. <abbrev xmlns:xlink="http://www.w3.org/1999/xlink" xlink:title="abdominal segment" id="ABBRID0EJVAE" xlink:type="simple">Abd</abbrev>. V with 13 primary chaetae (m2, m3 and m5 as <abbrev xmlns:xlink="http://www.w3.org/1999/xlink" xlink:title="macrochaeta(e)" id="ABBRID0ENVAE" xlink:type="simple">mac</abbrev>; a1, a3, a5, a6, p1, p3, p4, p5, ap6 and pp6 as <abbrev xmlns:xlink="http://www.w3.org/1999/xlink" xlink:title="microchaeta(e)" id="ABBRID0ERVAE" xlink:type="simple">mic</abbrev>) and 3 <abbrev xmlns:xlink="http://www.w3.org/1999/xlink" xlink:title="specialised ordinary chaeta(e)" id="ABBRID0EVVAE" xlink:type="simple">sens</abbrev>, the median <abbrev xmlns:xlink="http://www.w3.org/1999/xlink" xlink:title="specialised ordinary chaeta(e)" id="ABBRID0EZVAE" xlink:type="simple">sens</abbrev> posterior to m3. <abbrev xmlns:xlink="http://www.w3.org/1999/xlink" xlink:title="abdominal segment" id="ABBRID0E4VAE" xlink:type="simple">Abd</abbrev>. VI with 16 ciliated chaetae on one side and 2 along the median axis (Fig. <xref ref-type="fig" rid="F5">35</xref>). <bold><italic>Appendages.</italic></bold><abbrev xmlns:xlink="http://www.w3.org/1999/xlink" xlink:title="antennal segment" id="ABBRID0EIWAE" xlink:type="simple">Ant</abbrev>. I with 11 ciliated chaetae arranged in one ring and 1 basal smooth chaeta. <abbrev xmlns:xlink="http://www.w3.org/1999/xlink" xlink:title="antennal segment" id="ABBRID0EMWAE" xlink:type="simple">Ant</abbrev>. II with 26 ciliated chaetae, arranged in 3 rings (8/8/9), basis without smooth spiny chaetae. <abbrev xmlns:xlink="http://www.w3.org/1999/xlink" xlink:title="antennal segment" id="ABBRID0EQWAE" xlink:type="simple">Ant</abbrev>. III with 38 ciliated chaetae arranged in 4 rings (from basis to apex of <abbrev xmlns:xlink="http://www.w3.org/1999/xlink" xlink:title="antennal segment" id="ABBRID0EUWAE" xlink:type="simple">Ant</abbrev>. III as 11/12/13/2) and 5 S-chaetae (<abbrev xmlns:xlink="http://www.w3.org/1999/xlink" xlink:title="antennal segment" id="ABBRID0EYWAE" xlink:type="simple">Ant</abbrev>. III organ). <abbrev xmlns:xlink="http://www.w3.org/1999/xlink" xlink:title="antennal segment" id="ABBRID0E3WAE" xlink:type="simple">Ant</abbrev>. IV with many S-chaetae (more than two types) and ciliated chaetae, apical bulb bilobed (Fig. <xref ref-type="fig" rid="F5">37</xref>). Ventral tube with 2 smooth chaetae on the posterior face and on each lateral flap anterior face without chaetae (Fig. <xref ref-type="fig" rid="F5">39</xref>). Manubrium with 42 ciliated chaetae, dens with numerous ciliated chaetae, without inner dental spines; chaetae bs2 longer than bs1, pi ciliated and similar in length to that of other ciliated chaetae; mucro with subapical tooth larger than apical one, basal spine absent (Fig. <xref ref-type="fig" rid="F5">41</xref>). Tenaculum with 4+4 teeth and without chaetae (Fig. <xref ref-type="fig" rid="F5">42</xref>). Four segments of fore, middle and hind leg with numerous chaetae, coxae with 1, 1, 1 chaetae, pseudopore unclear; trochanters with 6 (2 smooth), 6 (2 smooth), 5 (1 smooth and 1 spine like) chaetae; femurs with 13 (1 smooth), 17 (2 smooth), 17 (at least 1 smooth) ciliated chaetae; tibiotarsus with 39 (10/8/8/8/4 ciliated and 1 tenent hair), 41 (10/8/8/8/6 ciliated and 1 tenent hair), 48 (10/8/8/8/8/4, 1 tenent hair and 1 inner smooth chaetae) ciliated chaetae (Figs <xref ref-type="fig" rid="F6">43–45</xref>).</p><fig id="F5" position="float" orientation="portrait"><object-id xmlns:xlink="http://www.w3.org/1999/xlink" content-type="doi" xlink:type="simple">10.3897/zookeys.872.29815.figures33-42</object-id><object-id xmlns:xlink="http://www.w3.org/1999/xlink" content-type="arpha" xlink:type="simple">9156A928B356532FB6702FF4CF1D17BF</object-id><label>Figures 33–42.</label><caption><p>The first instar larvae of <italic><tp:taxon-name><tp:taxon-name-part taxon-name-part-type="genus" reg="Sinhomidia">Sinhomidia</tp:taxon-name-part> <tp:taxon-name-part taxon-name-part-type="species" reg="uniseta">uniseta</tp:taxon-name-part></tp:taxon-name></italic> sp. nov. <bold>33</bold> Dorsal cephalic chaetotaxy <bold>34</bold> chaetotaxy of <abbrev xmlns:xlink="http://www.w3.org/1999/xlink" xlink:title="thoracic segment" id="ABBRID0ELYAE" xlink:type="simple">Th</abbrev>. II–<abbrev xmlns:xlink="http://www.w3.org/1999/xlink" xlink:title="abdominal segment" id="ABBRID0EPYAE" xlink:type="simple">Abd</abbrev>. III tergites <bold>35</bold> chaetotaxy of <abbrev xmlns:xlink="http://www.w3.org/1999/xlink" xlink:title="abdominal segment" id="ABBRID0EVYAE" xlink:type="simple">Abd</abbrev>. IV–VI tergites <bold>36</bold> chaetotaxy of <abbrev xmlns:xlink="http://www.w3.org/1999/xlink" xlink:title="antennal segment" id="ABBRID0E2YAE" xlink:type="simple">Ant</abbrev>. I–III <bold>37</bold> distal part of <abbrev xmlns:xlink="http://www.w3.org/1999/xlink" xlink:title="antennal segment" id="ABBRID0EBZAE" xlink:type="simple">Ant</abbrev>. IV <bold>38</bold> labium <bold>39</bold> ventral tube <bold>40</bold> manubrium <bold>41</bold> dens <bold>42</bold> tenaculum <bold>33–37, 39–42</bold> dorsal view <bold>38</bold> ventral view. Scale bars: 50 μm.</p></caption><graphic xmlns:xlink="http://www.w3.org/1999/xlink" xlink:href="zookeys-872-041-g005.jpg" position="float" orientation="portrait" xlink:type="simple" id="oo_327091.jpg"><uri content-type="original_file" xlink:type="simple">https://binary.pensoft.net/fig/327091</uri></graphic></fig><fig id="F6" position="float" orientation="portrait"><object-id xmlns:xlink="http://www.w3.org/1999/xlink" content-type="doi" xlink:type="simple">10.3897/zookeys.872.29815.figures43-45</object-id><object-id xmlns:xlink="http://www.w3.org/1999/xlink" content-type="arpha" xlink:type="simple">400EE61234385BF694819F8FCB7052B2</object-id><label>Figures 43–45.</label><caption><p>Left legs of the first instar of <italic><tp:taxon-name><tp:taxon-name-part taxon-name-part-type="genus" reg="Sinhomidia">Sinhomidia</tp:taxon-name-part> <tp:taxon-name-part taxon-name-part-type="species" reg="uniseta">uniseta</tp:taxon-name-part></tp:taxon-name></italic> sp. nov. <bold>43–45</bold> Anterior view of fore leg (<bold>43</bold>), mid leg (<bold>44</bold>) and hind leg (<bold>45</bold>). Scale bars: 50 μm.</p></caption><graphic xmlns:xlink="http://www.w3.org/1999/xlink" xlink:href="zookeys-872-041-g006.jpg" position="float" orientation="portrait" xlink:type="simple" id="oo_327092.jpg"><uri content-type="original_file" xlink:type="simple">https://binary.pensoft.net/fig/327092</uri></graphic></fig></tp:treatment-sec><tp:treatment-sec sec-type="ecology" id="SECID0EY1AE"><title>Ecology.</title><p>Found in leaf litter of <italic><tp:taxon-name><tp:taxon-name-part taxon-name-part-type="genus" reg="Calamus">Calamus</tp:taxon-name-part> <tp:taxon-name-part taxon-name-part-type="species" reg="thysanolepis">thysanolepis</tp:taxon-name-part></tp:taxon-name></italic>.</p></tp:treatment-sec><tp:treatment-sec sec-type="Holotype" id="SECID0EJ2AE"><title>Holotype.</title><p>1♀ on slide, <bold>China</bold>, Guangdong Province, Guangzhou city, Tianhe District, Longdong reservoir, <named-content xmlns:xlink="http://www.w3.org/1999/xlink" content-type="dwc:verbatimCoordinates" xlink:type="simple"><named-content content-type="geo-json" specific-use="{&#34;type&#34;:&#34;Point&#34;,&#34;coordinates&#34;:[113.399000,23.235567]}" id="NCID0EU2AE" xlink:type="simple">23°14.134'N, 113°23.94'E</named-content></named-content>, altitude 127±5 m, sample number 4661, collected by Z-X PAN and S-S ZHANG, 24-III-2018. <bold>Paratypes.</bold> 4♀1♂adults, 1 subadult and 1 first instar larva on slides and 3 adults in ethanol, same data as holotype. All types were deposited at the School of Life Sciences, Taizhou University.</p></tp:treatment-sec><tp:treatment-sec sec-type="etymology" id="SECID0E22AE"><title>Etymology.</title><p>Specific epithet refers to the single chaeta M on labial basis (uni + seta).</p></tp:treatment-sec><tp:treatment-sec sec-type="remarks" id="SECID0EA3AE"><title>Remarks.</title><p><italic><tp:taxon-name><tp:taxon-name-part taxon-name-part-type="genus" reg="Sinhomidia">Sinhomidia</tp:taxon-name-part> <tp:taxon-name-part taxon-name-part-type="species" reg="uniseta">uniseta</tp:taxon-name-part></tp:taxon-name></italic> sp. nov. can be easily distinguished from the other two species of the genus by the dark pigment present on the lateral and anterior margins of <abbrev xmlns:xlink="http://www.w3.org/1999/xlink" xlink:title="thoracic segment" id="ABBRID0ER3AE" xlink:type="simple">Th</abbrev>. II, posterior margin of <abbrev xmlns:xlink="http://www.w3.org/1999/xlink" xlink:title="abdominal segment" id="ABBRID0EV3AE" xlink:type="simple">Abd</abbrev>. II and whole <abbrev xmlns:xlink="http://www.w3.org/1999/xlink" xlink:title="abdominal segment" id="ABBRID0EZ3AE" xlink:type="simple">Abd</abbrev>. III, labial single M chaeta, three <abbrev xmlns:xlink="http://www.w3.org/1999/xlink" xlink:title="macrochaeta(e)" id="ABBRID0E43AE" xlink:type="simple">mac</abbrev> and <abbrev xmlns:xlink="http://www.w3.org/1999/xlink" xlink:title="specialised microchaeta(e)" id="ABBRID0EB4AE" xlink:type="simple">ms</abbrev> external to <abbrev xmlns:xlink="http://www.w3.org/1999/xlink" xlink:title="specialised ordinary chaeta(e)" id="ABBRID0EF4AE" xlink:type="simple">sens</abbrev> on dorsal side of <abbrev xmlns:xlink="http://www.w3.org/1999/xlink" xlink:title="abdominal segment" id="ABBRID0EJ4AE" xlink:type="simple">Abd</abbrev>. I, 5 (7) <abbrev xmlns:xlink="http://www.w3.org/1999/xlink" xlink:title="macrochaeta(e)" id="ABBRID0EN4AE" xlink:type="simple">mac</abbrev> in postero-median area of <abbrev xmlns:xlink="http://www.w3.org/1999/xlink" xlink:title="abdominal segment" id="ABBRID0ER4AE" xlink:type="simple">Abd</abbrev>. IV, middle <abbrev xmlns:xlink="http://www.w3.org/1999/xlink" xlink:title="specialised ordinary chaeta(e)" id="ABBRID0EV4AE" xlink:type="simple">sens</abbrev> posterior to m3 on <abbrev xmlns:xlink="http://www.w3.org/1999/xlink" xlink:title="abdominal segment" id="ABBRID0EZ4AE" xlink:type="simple">Abd</abbrev>. V, and three teeth on inner side of unguis. Detailed differences between the three species of <italic><tp:taxon-name><tp:taxon-name-part taxon-name-part-type="genus" reg="Sinhomidia">Sinhomidia</tp:taxon-name-part></tp:taxon-name></italic> are listed in Table <xref ref-type="table" rid="T1">1</xref>.</p><table-wrap id="T1" position="float" orientation="portrait"><label>Table 1.</label><caption><p>Detailed differences between the three species of genus <italic><tp:taxon-name><tp:taxon-name-part taxon-name-part-type="genus" reg="Sinhomidia">Sinhomidia</tp:taxon-name-part></tp:taxon-name></italic>.</p></caption><table id="TID0E52AE" rules="all"><tbody><tr><th rowspan="1" colspan="1">Characters</th><th rowspan="1" colspan="1"><italic><tp:taxon-name><tp:taxon-name-part taxon-name-part-type="genus" reg="Sinhomidia">S.</tp:taxon-name-part> <tp:taxon-name-part taxon-name-part-type="species" reg="uniseta">uniseta</tp:taxon-name-part></tp:taxon-name></italic> sp. nov.</th><th rowspan="1" colspan="1">
                    <italic><tp:taxon-name><tp:taxon-name-part taxon-name-part-type="genus" reg="Sinhomidia">S.</tp:taxon-name-part> <tp:taxon-name-part taxon-name-part-type="species" reg="bicolor">bicolor</tp:taxon-name-part></tp:taxon-name></italic>
                  </th><th rowspan="1" colspan="1">
                    <italic><tp:taxon-name><tp:taxon-name-part taxon-name-part-type="genus" reg="Sinhomidia">S.</tp:taxon-name-part> <tp:taxon-name-part taxon-name-part-type="species" reg="guangxiensis">guangxiensis</tp:taxon-name-part></tp:taxon-name></italic>
                  </th></tr><tr><td rowspan="1" colspan="4">
                    <bold>Colour pattern</bold>
                  </td></tr><tr><td rowspan="1" colspan="1">Lateral stripes on head</td><td rowspan="1" colspan="1">absent</td><td rowspan="1" colspan="1">present</td><td rowspan="1" colspan="1">absent</td></tr><tr><td rowspan="1" colspan="1">Pigment on <abbrev xmlns:xlink="http://www.w3.org/1999/xlink" xlink:title="thoracic segment" id="ABBRID0EGBAG" xlink:type="simple">Th</abbrev>. II</td><td rowspan="1" colspan="1">along lateral and anterior margins, rarely whole</td><td rowspan="1" colspan="1">along lateral and anterior margins</td><td rowspan="1" colspan="1">whole</td></tr><tr><td rowspan="1" colspan="1">Pigment on <abbrev xmlns:xlink="http://www.w3.org/1999/xlink" xlink:title="abdominal segment" id="ABBRID0EYBAG" xlink:type="simple">Abd</abbrev>. I</td><td rowspan="1" colspan="1">posterior margin</td><td rowspan="1" colspan="1">whole</td><td rowspan="1" colspan="1">whole</td></tr><tr><td rowspan="1" colspan="1">Middle dark band dorsally on <abbrev xmlns:xlink="http://www.w3.org/1999/xlink" xlink:title="abdominal segment" id="ABBRID0EKCAG" xlink:type="simple">Abd</abbrev>. IV</td><td rowspan="1" colspan="1">absent</td><td rowspan="1" colspan="1">present</td><td rowspan="1" colspan="1">present</td></tr><tr><td rowspan="1" colspan="1">Posterior dark band dorsally on <abbrev xmlns:xlink="http://www.w3.org/1999/xlink" xlink:title="abdominal segment" id="ABBRID0E3CAG" xlink:type="simple">Abd</abbrev>. IV</td><td rowspan="1" colspan="1">discontinuous</td><td rowspan="1" colspan="1">continuous</td><td rowspan="1" colspan="1">continuous</td></tr><tr><td rowspan="1" colspan="1">Scales on antennae, legs and manubrium</td><td rowspan="1" colspan="1">present</td><td rowspan="1" colspan="1">present</td><td rowspan="1" colspan="1">absent</td></tr><tr><td rowspan="1" colspan="1">Maximum body length (mm)</td><td rowspan="1" colspan="1">2.5</td><td rowspan="1" colspan="1">3.4</td><td rowspan="1" colspan="1">2.4</td></tr><tr><td rowspan="1" colspan="4">
                    <bold>Chaetotaxy</bold>
                  </td></tr><tr><td rowspan="1" colspan="1">Chaeta M on labrum</td><td rowspan="1" colspan="1">undoubled</td><td rowspan="1" colspan="1">doubled</td><td rowspan="1" colspan="1">doubled</td></tr><tr><td rowspan="1" colspan="1">Chaetae a2 and a5 on <abbrev xmlns:xlink="http://www.w3.org/1999/xlink" xlink:title="abdominal segment" id="ABBRID0E3EAG" xlink:type="simple">Abd</abbrev>. I</td><td rowspan="1" colspan="1">absent</td><td rowspan="1" colspan="1">absent</td><td rowspan="1" colspan="1">present</td></tr><tr><td rowspan="1" colspan="1">Chaeta a3 on <abbrev xmlns:xlink="http://www.w3.org/1999/xlink" xlink:title="abdominal segment" id="ABBRID0EOFAG" xlink:type="simple">Abd</abbrev>. II</td><td rowspan="1" colspan="1">
                    <abbrev xmlns:xlink="http://www.w3.org/1999/xlink" xlink:title="microchaeta(e)" id="ABBRID0EWFAG" xlink:type="simple">mic</abbrev>
                  </td><td rowspan="1" colspan="1">
                    <abbrev xmlns:xlink="http://www.w3.org/1999/xlink" xlink:title="microchaeta(e)" id="ABBRID0E5FAG" xlink:type="simple">mic</abbrev>
                  </td><td rowspan="1" colspan="1">
                    <abbrev xmlns:xlink="http://www.w3.org/1999/xlink" xlink:title="macrochaeta(e)" id="ABBRID0EGGAG" xlink:type="simple">mac</abbrev>
                  </td></tr><tr><td rowspan="1" colspan="1">Postero-medial <abbrev xmlns:xlink="http://www.w3.org/1999/xlink" xlink:title="macrochaeta(e)" id="ABBRID0EPGAG" xlink:type="simple">mac</abbrev> on <abbrev xmlns:xlink="http://www.w3.org/1999/xlink" xlink:title="abdominal segment" id="ABBRID0ETGAG" xlink:type="simple">Abd</abbrev>. IV</td><td rowspan="1" colspan="1">5 (7)</td><td rowspan="1" colspan="1">9</td><td rowspan="1" colspan="1">8</td></tr><tr><td rowspan="1" colspan="1">Inner teeth of unguis</td><td rowspan="1" colspan="1">3</td><td rowspan="1" colspan="1">4</td><td rowspan="1" colspan="1">4</td></tr><tr><td rowspan="1" colspan="1">Smooth/ciliated chaetae on each lateral flap of ventral tube</td><td rowspan="1" colspan="1">5–9/10–11</td><td rowspan="1" colspan="1">14/14</td><td rowspan="1" colspan="1">3/13</td></tr></tbody></table></table-wrap></tp:treatment-sec></tp:taxon-treatment>
